# Supplementary material for: Implementing evidence ecosystems in the public health service: Development of a framework for designing tailored training programs
Source: PLoS One. 2024 Apr 18;19(4):e0292192. doi: 10.1371/journal.pone.0292192 (PMC11025971; doi:10.1371/journal.pone.0292192)
Supplement: S1 Table — (XLSX) [file pone.0292192.s001.xlsx]

## Sheet: coding tree with text segments
	Codesystem qualification models between pulic health services and public health science
ID	Level 1	Level 2	Short decription / definition	Frequency	Selected exemplary text passages (Interviews were conducted in German and English)	Translated selected exemplary text passages
1	Implementing (new) qualification models
1.1		Resource allocation: time, financial, technical, and human	This code delineates the challenges arising from shortages in resources essential for the execution of qualification models, encompassing human, financial, temporal, and technical dimensions. The deficit in human resources is evident in both the implementation phase and participant engagement, often due to staff shortages and the prioritization of routine operations. The scarcity of financial res…	19	"Ja, es gibt ja ganz unterschiedliche Trainingsinhalte. Wir haben eigentlich ziemlich viel schon was wir anbieten und auch viele Kolleginnen und Kollegen die das sehr gerne machen, natürlich ist das nicht unser Hauptmandat und darf (…) Wir haben für den ganzen Bereich auch eigentlich nicht sehr viel personelle Ressourcen, also über Jahre hinweg war das eigentlich mehr oder weniger ein Privatvergn…	"Yes, there are very different training contents. We actually already have quite a lot that we offer and also many colleagues who really enjoy doing it, of course it's not our main mandate and should not (...) We don't actually have very many personnel resources, so for years it was actually more or less a private pleasure of the employees that they also took on teaching activities" (ID1.1-1) "So…
1.2		Structural constraints and deficits	This code captures the multifaceted structural barriers that hinder the effective implementation of qualification models within the Public Health Service (PHS). Key issues include a lack of diverse training and further education opportunities, which limits the accessibility of these models for various professional groups. The existing models often lack recognition and fail to incorporate essentia…	64	"Also ich denke, wir sollten die Gesundheitsämter (...) Achso, ich muss vorausschicken, [bei uns]ist die vierte Qualifikationsebene, also die akademische Berufsebene auf universitärem Niveau, bislang an den Gesundheitsämtern weitestgehend der ärztlichen Profession vorbehalten. Und da will ich ganz klar ein Petitum für eine Öffnung sagen. Das will ich sagen. Also wir haben Aufgaben in einem Gesund…	"So, I think we should open up the LHA (...) Oh, I should preface this by saying that, [in our case], the fourth level of qualification, which is the academic professional level at university level, has so far been largely reserved for the medical profession at LHA. And I want to make a strong plea for opening this up. That's what I want to say. So, we have tasks in a health department that (...)…
1.3		Individual factors: education, attitudes, and skills	This code encompasses discussions on the obstacles to implementing qualification models due to individual factors such as personal resources, attitudes, or competencies. A recurring theme is the strong association of qualification models with medical professions, coupled with a noticeable reluctance to embrace interdisciplinary approaches. This situation underscores the need for a reevaluation of…	49	"Und natürlich muss der ÖGD auch seinen Teil machen und das ist, finde ich, ist deutlich schwieriger, je stärker man auf die kommunale Ebene runterkommt, desto schwieriger ist es für Leute mit einem interdisziplinären Hintergrund da Fuß zu fassen. Also sogar schon für Tierärzte, Biologen, Apothekerinnen und Apotheker, Psycholog:innen ist das schon schwierig, da einen Job zu finden, der entspreche…	"And of course the public health service also has to do its part and I think that is much more difficult, the more you get down to the municipal level, the more difficult it is for people with an interdisciplinary background to gain a foothold there. So even for veterinarians, biologists, pharmacists and psychologists, it's difficult to find a job that's suitable. A lot of job advertisements are …
2	Criteria for effective qualification models
2.1		Need for clear career paths and the provision of educations opportunities	This code addresses the distinct nature of career trajectories within the Public Health Service (PHS), which diverge from traditional academic pathways due to more frequent occupational changes and possible interruptions. It underscores the imperative for coherent professional narratives, especially for managerial roles, positing that varied experience across multiple positions is crucial for und…	7	Das ist total eine total untypische Biografie natürlich für eine Uni. An der Uni haben sie andere Biografien und die müssen ein anderes Leben leben um an der Uni zu landen und das ist gleichzeitig aber natürlich so, das der ÖGD eine universitäre Anbindung natürlich eher will, beispielsweise medizinische Fakultäten gegenüber Hochschulen für angewandte Wissenschaften - das sind ja doch klare Status…	This is quite an atypical biography for a university, of course. At universities, they have different biographies, and one must lead a different life to end up there, but at the same time, the PHS naturally prefers a university affiliation, for example with medical faculties as opposed to universities of applied sciences - there are clear status differences there." (ID2.1-1) "First and foremost, …
2.2		Structural Consolidation of Competencies	This codes underscores the imperative for structural integration of competencies and the establishment of enduring educational initiatives. It advocates for the development of training programs with a long-term perspective, highlighting the insufficiency of short-term interventions such as one-week summer schools. Moreover, it emphasizes the necessity of adequate financial support or compensation…	3	"[...] das ist auch gerade im Umbruch, weil die Finanzierung geändert werden soll, mit entsprechend weiteren Finanzierungsstufen, die auch eine Ausbildung des ÖGDs da sehen. _x000B_Aber glauben Sie mal nicht, dass das initial war, dass, es war dann in der Verhandlung tatsächlich auch so, dass „wir brauchen ja Geld, die Finanzierung stimmt nicht mehr, wir haben ja Leute ausgebildet und das wollen …	"[...] this is currently undergoing changes due to proposed modifications in funding, with additional financial tiers being introduced to support the training within the Public Health Sector. However, do not be under the impression that this was the initial intention. In negotiations, it became apparent that 'we need funding, the current financing is inadequate, we have trained individuals and in…
2.3		Certificates / professional credentialing	This code highlights the importance of certificates as evidence of competencies, crucial in application processes within Public Health. It details the acquisition of certifications through various means, including participation in continuing education programs offered by institutions such as the European Centre for Disease Prevention and Control (ECDC), and pursuing academic qualifications like b…	24	"Dann hilft es immer woanders hinzugucken, in andere Bundesländer oder ins Ausland, im Gesundheitsbereich nicht so, weil dann immer alle sagen, das funktioniert hier nicht. Aber zum Beispiel was wir gesehen haben in England ist, dass es jetzt sogenannte Fachregister gibt. Du kannst zum Beispiel, wenn du gut in Gesundheitsförderung bist, dann ist dem so, aber du kannst das nicht nachweisen. D. h.,…	"Then it always helps to look elsewhere, to other federal states or abroad, not so much in the healthcare sector, because then everyone always says it doesn't work here. But what we have seen in England, for example, is that there are now so-called specialist registers. For example, if you are good at health promotion, then you are, but you can't prove it. In other words, if a head of department …
2.4		Interprofessionality / interdisciplinarity	This code pertains to the significance of interdisciplinarity in the realm of qualifications, highlighting its critical role in public health, a field characterized by its interdisciplinary nature and the convergence of diverse competencies and disciplines. It emphasizes the potential of training programs to foster interdisciplinary exchange and collaboration across various sectors. Specifically,…	18	"[...] das glaube ich wenn man wirklich Public Health Forschung im ÖGD verankern will, ist es glaube ich das allerbeste Argument, um auch gleichzeitig dieses Problem der fehlenden Interdisziplinarität anzugehen. Weil Public Health Forschung ist einfach wirklich nicht die Domäne von Mediziner:innen, sondern ist eben, einfach ein Bereich, der von (…), bestimmt auch Mediziner:inen aber eben vor alle…	[...] I believe that if you really want to anchor public health research in the public health service, I think it is the very best argument for tackling the problem of lacking interdisciplinarity at the same time. Because public health research is simply not an exlusive domain of doctors, but is simply an area that can best be shaped by (...), certainly also doctors, but above all by public (...)…
2.5		General conditions	This code outlines the prerequisites for the structure and accessibility of qualification models, particularly in the scientific domain. It emphasizes the need for these models to offer flexibility, exemplified by selectable modules, variable durations and content intensities, and accommodation of diverse knowledge levels. The curriculum should encompass topics such as designing interventions, in…	53	"Ja, was Sie gerade ansprachen, tatsächlich auch die Qualifizierung, als das man vielleicht niedrigschwelliger die Qualifizierung, Aus- und Weiterbildung von Mitarbeiterinnen und Mitarbeitern des Öffentlichen Gesundheitsdienstes über die Public Health Institute mit abwickeln könnte. Da denke ich jetzt aber wiederum politisch so ein bisschen und stelle mir vor, wie da die Abgrenzung wäre zu [ander…	"Yes, what you just mentioned, indeed the qualification, that perhaps the training and further education of employees of the Public Health Service could be handled more accessibly through Public Health Institutes. However, I'm thinking politically a bit here and wondering about the differentiation from [other offers], so one would have to consider that, but fundamentally, I can personally envisio…
3	Key competencies for the academia-practice interface
3.1		Strategy developement, planning and management	This code addresses the requisite skills for functioning effectively at the nexus of academia and practice, highlighting competencies in planning, management, and strategy formulation. These skills are deemed essential for tasks such as orchestrating vaccination initiatives, process analysis, and managing follow-up activities.	14	"Ich habe auch die Coronapandemie als Beispiel genommen - ich habe gesagt: In den Gesundheitsämtern, die Kompetenzen die man braucht sind keine ärztlichen Kompetenzen. Weil die Gesundheitsämter haben nicht geimpft, die haben auch keine kranken Menschen behandelt. Ja, wenn's gut war haben die Pläne gemacht, Strategien entwickelt, haben Nachverfolgung gemacht, haben Management gemacht. _x000B_Alles…	"I also took the coronavirus pandemic as an example - I said: in the health authorities, the skills you need are not medical skills. Because the health authorities didn't vaccinate, they didn't treat sick people. Yes, if it was good, they made plans, developed strategies, did follow-up, did management. _x000B_All things that public health graduates are well trained for. You can still argue that c…
3.2		Scientific competences	This code elaborates on the necessity of scientific competencies for bridging the gap between practical application and scientific inquiry. It extends beyond mere data collection, analysis, and interpretation, encompassing the comprehension of derived knowledge, participation in scientific discourse, and critical self-assessment alongside methodological scrutiny. Highlighted skills include epidem…	67	"Da muss ich schon auch ein Grundverständnis dafür haben, wie kann ich denn ich nenne es jetzt mal "Ministudien" machen. Das müssen ja keine dreijährigen Studien sein, aber oder wie interpretiere ich das jetzt überhaupt wenn irgendwo mal drei Fälle von irgendwas auftreten. Da muss ja relativ schnell sagen, o. k., das es jetzt wahrscheinlich, dass ist noch im Zufallsbereich, das ist vielleicht ein…	"I also need to have a basic understanding of "how I can do what I now call "mini-studies"". They don't have to be three-year studies, but how do I interpret it if three cases of something occur somewhere? You have to say relatively quickly, okay, it's probably still in the random range, maybe it's a reporting artifact or something like that. So I need a basic understanding of this to be able to …
3.3		Pratical knowledge / practical experiences in public health practices	This code highlights the importance of combining public health service experience with scientific knowledge at the intersection of public health service and science. It emphasizes the necessity of familiarizing oneself with the public health service's structures and understanding its procedures and processes. Methods to acquire this knowledge encompass internships, leaves of absence (for instance…	19	"Was Sie brauchen, sind irgendwie Leute (…), oder was die Leute brauchen, das sie, auch das habe ich schon so ein bisschen gesagt, die brauchen einerseits irgendwo eben diese Strukturkenntnisse vor Ort, sie müssen irgendwo eine Idee davon haben, wie das dann in der Praxis tatsächlich funktioniert, das ist auch nicht über Lehrbüchern, oder darüber das irgendein Prof einem da dann erzählt wie die W…	"What you need are somehow people (...), or what people need, that they, I've already said this a bit, on the one hand they need this structural knowledge on the ground somewhere, they need to have an idea of how it actually works in practice, that can't be achieved through textbooks, or through some professor telling you what the world looks like, but only through interlinking. I.e. there have t…
3.4		Soft skills: networking, interlinking, communication	This code underscores the critical need for interdisciplinary thinking, diplomatic prowess, intercultural competencies, and the ability to integrate knowledge from various disciplines like medicine, social sciences, and epidemiology at the intersection of academia and practice. Such interconnected skills are essential for embracing diverse viewpoints and translating the distinct terminologies of …	31	"Also derjenige muss eine gewisse Kommunikationsfähigkeit haben hinsichtlich der Bedeutung der Datenerhebung und Datenanalyse und dem Berichtswesen, was dem ÖGD natürlich fehlt." (ID3.4-1) "Sprachkenntnisse brauchen wir natürlich auf der internationalen, nationalen Ebene, ganz wichtig. Trainingskompetenzen sind uns wichtig, damit die die weitergeben können, interkulturelle Kompetenzen. Aber sonst…	"So the person must have a certain ability to communicate with regard to the importance of data collection and data analysis and reporting, which the PHS naturally lacks." (ID3.4-1) "Of course, we need language skills at the international, national level, which is very important. Training skills are important to us so that they can pass them on, intercultural competences. Apart from that, however…
3.5		Soft skills: social competences	This code highlights the necessity of social competencies, alignment with specific values, and an interdisciplinary approach at the nexus of the PHS and academia. Key attributes include the capacity to embrace novel and varied viewpoints, a comprehensive understanding of structures, and patience with protracted processes. Additionally, diplomatic skills are emphasized as crucial for devising solu…	13	"D.h. sie brauchen gleichzeitig motivierte Leute, die dann eben wie gesagt natürlich dort auch Geduld mitbringen, ja, weil der ÖGD wartet da normalerweise vor Ort nicht drauf, dass er neu erfunden wird, sondern da müssen Sie schon dicke Bretter bohren." (ID3.5-1) "Teambuilding, berufsübergreifend, aber eben auch mal besprechen, was heißt das denn überhaupt für uns, im Amt zu arbeiten, warum mache…	"In other words, you need motivated people who, as I said, naturally also have patience, because the public health service doesn't normally wait for something new to be invented on site, you have to drill thick boards." (ID3.5-1) "Team building, cross-professional, but also discussing what it actually means for us to work in the office, why are we doing this, why are we here? And it can be okay t…
3.6		Population medicine	This code contrasts the focus areas of medical studies and public health service, highlighting that while medical education primarily concentrates on individual curative medicine and patient-centric perspectives, public health service emphasizes societal viewpoints and population medicine. It points out the necessity of adopting a new perspective.	5	"Ja also das, das ist vielseitig. Zum einen bringen die natürlich Kompetenzen mit, die im Medizinstudium, das kann ich auch sagen, weil ich Medizin studiert habe, zunächst nicht primär gelehrt werden: nämlich die ganze gesellschaftswissenschaftliche Perspektive und der ÖGD ist eben NICHT für die Individualmedizin zuständig, in erster Linie, sondern für die Bevölkerungsmedizin und der Bevölkerungs…	"Yes, so it's multifaceted. For one, they bring competencies that are not primarily taught in medical studies, and I can say this because I studied medicine: namely, the entire socioscientific perspective. The public health service is NOT primarily responsible for individual medicine but for population medicine, and the population perspective is DELIBERATELY not taught in human medical studies, u…
3.7		Combination of practical and scientific competences	This code emphasizes the significance of possessing both scientific and practical experiences for individuals operating at the nexus of practice and science, particularly within the public health domain. Such a dual perspective is crucial for interpreting and translating research findings into actionable strategies, assessing the feasibility and limitations of research applications. The fusion of…	21	"Was Sie brauchen, sind irgendwie Leute (…), oder was die Leute brauchen, das sie, auch das habe ich schon so ein bisschen gesagt, die brauchen einerseits irgendwo eben diese Strukturkenntnisse vor Ort, sie müssen irgendwo eine Idee davon haben, wie das dann in der Praxis tatsächlich funktioniert, das ist auch nicht über Lehrbüchern, oder darüber das irgendein Prof einem da dann erzählt wie die W…	"What you need are somehow people (...), or what people need, that they, I've already said this, on the one hand they need this structural knowledge somewhere, they need to have an idea of how it actually works in practice, that can't be achieved through textbooks, or through some professor telling you what the world looks like, but only through interlinking. In other words, there have to be inte…
3.8		Competencies for evidence transfer and evidence use	This code encapsulates the imperative of translating knowledge into actionable strategies within the realm of public health, bridging the gap between scientific inquiry and practical application. It conceptualizes knowledge transfer as akin to linguistic translation, necessitating a blend of scientific acuity and practical expertise. Such translation is propelled by interdisciplinary collaboratio…	15	"Da brauchen wir aber praktisch für das kommunale Gesundheitsamt Leute, die wissenschaftlich arbeiten können, die wissenschaftlich Daten auswerten können. Und das halt auch weiter kommunizieren. Und was mir oft geholfen hat für die Arbeit zu unterscheiden Evidence-Users und Evidence-Generators. Personen, die in der Lage sind, Evidenz zu generieren und die Evidenz zu lesen und zu nutzen. Und ich g…	"In practice, however, we need people for the municipal health department who can work scientifically, who can evaluate data scientifically. And also communicate this further. And what has often helped me in my work is to distinguish between evidence users and evidence generators. People who are able to generate evidence and read and use the evidence. And I believe that this requires different mo…
3.9		Medical and nursing competencies	This code highlights the distinction between public health practice and clinical or nursing practice, noting that public health initiatives, such as strategy development and management tasks, do not solely rely on the expertise of physicians or clinicians. Despite this, the practical knowledge derived from medicine and nursing remains valuable and is advocated to be included within the team, unde…	4	"Als ich kenne die Ausrede, dass man sagt ein kleines Gesundheitsamt mit fünf Leuten, die brauchen Ärzte, weil die müssen ja auch noch Röntgenbilder machen und impfen. Das können die alles nicht. Einverstanden. Aber wenn der 180 Leute sind. Ich habe auch die Coronapandemie als Beispiel genommen - ich habe gesagt: In den Gesundheitsämtern, die Kompetenzen die man braucht sind keine ärztlichen Komp…	"I know the excuse that you say a small health department with five people needs doctors because they also have to take x-rays and vaccinate. They can't do all that. Agreed. But if there are 180 people. I also took the corona pandemic as an example - I said: In the health authorities, the skills you need are not medical skills. Because the health authorities didn't vaccinate, they didn't treat si…
3.10		other, thematical relevant knowledge	This code addresses the necessity for a diverse range of thematic knowledge and expertise at the junction of public health science and practice. It identifies competencies in disciplines such as geography, veterinary medicine, social work, and law as valuable for enriching the interdisciplinary approach required in public health initiatives.	14	"Welche Kompetenzen erwarte ich von diesen Personen – Politikverständnis, Verständnis in Verwaltungsrecht. Einfach nur um Einzuordnen wie der ÖGD funktioniert, damit man auch besser definieren kann, was sind die Bedarfe, was sind die Herausforderungen." (ID3.10-1) "Natürlich soll (…) aus meiner Rolle jetzt kommend, auch ein bisschen in Gesundheitskompetenz der Bevölkerung einwirken zu können. Ich…	"What skills do I expect from these people - an understanding of politics, an understanding of administrative law. Simply to understand how the PHS works, so that you can better define what the needs are, what the challenges are." (ID3.10-1) "Of course (...) coming from my role now, I should also be able to have a bit of an impact on the health literacy of the population. I think as a public heal…
3.11		Other	This code encompasses information that does not align neatly with predefined categories, capturing a range of additional competencies and aspects pertinent to competency development. Notably, it includes references to digital skills and other facets related to the evolution of professional capabilities.	39	"Eine Sache, die ich auch sehr hilfreich finde ist (…) denn ich bin noch so (…) mein Baujahr ist nicht ganz so jung mehr und bin noch relativ analog groß geworden und es werden da eben auch verschiedene digitale Tools zur (…) Gruppenarbeit oder Lehre vorgestellt und das finde ich auch sehr sehr hilfreich, da so ein bisschen die Berührungsangst vielleicht zu verlieren oder das einfach viel selbstv…	"One thing I find very helpful is (...) because I'm still so (...) my year of manufacture is not so young anymore and I grew up relatively analog, and various digital tools for (...) group work or teaching are introduced, and I find that very, very helpful to maybe lose a bit of the fear of contact or to incorporate it much more naturally in the future." (ID3.11-1) "I think there's something abou…
4	Advancing good/best practices
4.1		Qualification pathways for (medical) specialists in public health: Facharzt für Öffentliches Gesundheitswesen	This code encompasses content related to the delineation and professional trajectory of specialists within the public health sector, specifically medical officers. It outlines the conventional pathway through which physicians can pursue specialization, emphasizing a concentration on public health services, and potentially ascend to leadership roles within health authorities. The discourse further…	23	"Wir haben hier (…) einen Facharzt [...] da bereiten wir Fachpersonen, Fachärzte und -ärztinnen vor. Einerseits für die Forschung, andererseits für die Arbeit im ÖGD. Welchen Weg sie dann einschlagen ist dann ihre Entscheidung aber sie sind für beides qualifiziert. Und wo es (…) es hapert daran, dass wir zu wenig Ausbildungs- also Weiterbildungsstellen haben, aber (…) insofern ich ist das schon d…	"We have here (...) a specialist doctor [...] where we prepare professionals, male and female specialists. On one hand for research, on the other hand for work in the public health service. Which path they then choose is their decision, but they are qualified for both. And where it (...) falters is that we have too few training - that is, further training positions, but (...) as far as I am conce…
4.2		Master's degree in Public Health in combination with a medical officer course	This code elaborates on the synergistic integration of a Master's degree in Public Health with the training for a Specialist in Public Health Medicine. It underscores the initiative as a conduit for augmenting the scientific acumen of medical professionals within the public health sector. By merging the educational trajectories of a medical officer degree and a Master's program in Public Health, …	5	"Also da hatten und haben wir noch die Hoffnung, dass dieses Angebot einer begleitenden Qualifikation auf Masterlevel in Public Health die notwendigen wissenschaftlichen Voraussetzungen schafft. Also wir hatten das in unserem Bundesland ja so gelöst, dass dieser Weiterbildungskurs, dieser Amtsarztlehrgang im bestimmten Umfang anerkannt wird für einen zeitgleich möglichen Master in Public Health m…	"So, we had and still have the hope that this offering of a supplementary qualification at the Master's level in Public Health creates the necessary scientific prerequisites. In our state, we resolved this by recognizing this further education course, this public health officer training, to a certain extent for a concurrent Master's in Public Health with a focus on public health, which then requi…
4.3		Master's degree programs related to the PHS	This code pertains to the array of Master's degree programs that intersect with the domain of public health services. These programs encompass diverse fields such as a Master of Public Health, Master's in Epidemiology, and Master of Health Sciences. Such educational offerings are describes as being instrumental in preparing graduates for roles that either directly involve scientific research or s…	14	"Also ich muss muss nicht ausführlichst ÖGD-Themen im Studium haben. Das wäre natürlich günstig, aber das brauche ich nicht als Vorbereitung um im ÖGD zu arbeiten. Das, was ich dafür brauche, das kriege ich in einem Public Health-Studium." (ID4.3-1) "Also ich persönlich würde sagen, es braucht einen Master of Public Health. Das wäre für mich der richtige Anspruch an eine Stelle, die wissenschaftl…	"So, I don't need to extensively cover PHS topics in my studies. Of course, it would be advantageous, but it's not a prerequisite for working in the PHS. What I need for that, I can acquire in a Public Health study program." (ID4.3-1) "So personally, I would say a Master of Public Health is needed. That would be the right requirement for a position that wants to work scientifically in the PHS I a…
4.4		Additional public health qualification	This code covers the various methods for gaining extra public health qualifications, such as through Master's programs, specialist medical courses, or training schemes that might include hands-on work. These routes offer official degrees and titles. Gaining extra qualifications in public health is also viewed as a way to bring research skills into everyday work, enhancing the practical applicatio…	3	"Also ich bin ja seit knapp, ja das ist schon lange, schon knapp 20 Jahren jetzt tätig im Amt, und wir stellen sehr gerne eben Mitarbeiter ein, die auch eine Zusatzqualifikation im Bereich Public Health haben. Master of Public Health oder auch Master of Science in Medical Process Management oder solchen Dingen haben. Aber das ist uns wichtig, um diese theoretischen und forschungspraktischen Skill…	"Well, I've been working in the office for almost, yes, that's a long time, almost 20 years now, and we are very happy to hire employees who also have an additional qualification in public health. Master of Public Health or Master of Science in Medical Process Management or things like that. But this is important to us in order to obtain these theoretical and practical research skills at our offi…
4.5		PhD programs or doctoral dissertations in the PHS	This code discusses the role of doctoral research within the Public Health Service (PHS). Doctoral dissertations are highlighted as pivotal junctions that can bridge the gap between academia and practical application within the PHS, such as within health authorities. Pursuing a doctorate not only facilitates an individual's academic and professional advancement but also supports the advancement o…	6	"Ich könnte mir vorstellen, was eine Sache fördern könnte, wenn man eine stärkere Verknüpfung hinbekommt, also zum Beispiel, ich finde so PhDs ganz spannend. Also zum Beispiel jemand aus dem kommunalen Gesundheitsamt macht eine Forschung an der Uni an dieser Schnittstelle zwischen beiden Akteuren mit einer Betreuung aus dem kommunalen Gesundheitsamt, aus der Landesgesundheitsinstitution und einem…	"I could imagine what could be promoted if you could create a stronger link, for example, I find PhDs like this very exciting. For example, someone from the municipal health department does research at the university at this interface between the two actors with supervision from the municipal health department, the state health institution and a university institution and they do a PhD together u…
4.6		Postgraduate programmes	This code pertains to the spectrum of postgraduate programs available, highlighting their potential to synergize scientific inquiry with practical application in the field of public health. Exemplary programs such as PAE or EPIET, especially within the domain of epidemiology, underscore the significance of translating scientific findings into actionable public health interventions as a core compo…	20	"Also man kann natürlich Master in Epidemiologie auch an anderen Universitäten machen und dann ähnliche Fertigkeiten im Bereich von Statistik usw. erwerben, aber was ich [an dem postgraduierten Programm] so gut finde ist, dass es eben darum geht dieses Wissen auch für die Tat zu nutzen. Also das es nicht darum geht, irgendwo an einer Uni zu bleiben und nur noch Studien zu designen und Leute zu be…	"Of course, one can pursue a Master's in Epidemiology at other universities and acquire similar skills in statistics, etc., but what I find so appealing about [the postgraduate program] is that it's about putting this knowledge into action. It's not just about staying at a university to design studies and advise on whether the sample size is sufficient, but it's really about [...] becoming active…
4.7		Rotation models	This code discusses rotation models as a way to enhance public health practice by introducing professionals to new experiences and viewpoints. These models help build connections across different public health levels, like between state agencies and local municipalities, making collaboration more seamless. The success of rotation models depends on structured partnerships between institutions and …	18	"Also das wäre sicherlich etwas, was ÖGD-intern extrem hilfreich wäre natürlich, weil diese ja die Welt der Wissenschaft ist sicher von einer Landesbehörde oder Landesoberbehörde oder vom RKI, weniger weit weg, deutlich weniger weit weg, als von der Kommune und dann wäre (…), könnte man diese Distanz sozusagen auch verringern." (ID4.7-1) "Und ich glaub, dass diese praktische Erfahrung und diese E…	"So, it would certainly be something that would be extremely helpful internally within the Public Health Service (PHS), because the world of science is surely not as far removed from a state authority or supreme state authority or from the RKI, much less so than from the municipality, and then this distance could, so to speak, also be reduced." (ID4.7-1) "And I believe that this practical experie…
4.8		Continuing professional development in terms of lectures, workhops, journals clubs	This code highlights existing continuing education efforts like lecture series, training courses for health authority staff on research, and Journal Clubs as effective ways to share and gain knowledge. It suggests expanding these by using online formats and reaching a wider audience to enhance professional development in public health.	6	"Gleichzeit würde ich denken, dass auch die anderen Kolleginnen und Kollegen im Öffentlichen Gesundheitsdienst, neben der Tatsache, dass die Regelaufgaben ihre Arbeitszeit eigentlich komplett in Anspruch nehmen, man da sicher auch nochmal einen Wandel hin bräuchte zu mehr (…) also auf welcher Grundlage will ich meine Tätigkeit tun, also bin ich überhaupt in der Lage Studien zu lesen, sowas zu beu…	"At the same time, I think that other colleagues in the Public Health Service, besides the fact that their regular duties already fully occupy their work time, would also need a shift towards more (...) on what basis do I want to conduct my work, am I even capable of reading studies, assessing them, or even participating in some way. So I think there's also a lack of support in this area. For exa…
4.9		Mentoring / tandem programmes	This code addresses the utility of mentoring or tandem programs in facilitating the exchange of experiences and the cultivation of competencies, particularly in the realm of academic theses. These programs establish structured partnerships and groups where diverse viewpoints, such as those from public health academia and field practice, can converge and share insights. Within training initiatives…	4	"Da könnte der Austausch so sein, das Master-Studierende, Personen die promovieren wollen, natürlich auch in diese kleineren Ämter gehen können und gleichzeitig auch eine Begleitung von einem Lehr- und Forschungsgesundheitsamt erfolgt sodass auch dort in diesen Ämtern Forschung betrieben werden kann. Aber gleichzeitig natürlich auch das wissenschaftliche, fachliche Know-how gegeben ist, auch als …	"Exchange could be facilitated in such a way that Master's students and those wishing to pursue a PhD could also venture into smaller public health offices, while also receiving support from a teaching and research health office, enabling research activities within these smaller offices. Simultaneously, the provision of scientific and technical expertise, either as a mentor or mentor, can strateg…
4.10		(Bridge) Professorships in the field of PHS	This code discusses bridge professorships as a suitable form of co-operation between academia and practice in the field of public health service. Ideally, it is an endowed professorship with direct access to practice (e.g. integrated into a subject area), which includes both teaching and research. The qualification of public health service professors requires a scientific qualification and should…	7	"Und es ist schön, wenn die Gesundheitsämter personell wieder Kapazitäten bekommen und in die Lage zur (...) zum aktiven Handeln versetzt werden, aber es ist genauso wichtig, dass ein gewisser Anteil der Ressourcen in diese Steuerungsfunktionen geht. Und zu diesen Steuerungsfunktion da gehört eben ganz wesentlich für mich die ÖGD-Professuren dazu. Ganz ganz zentral. Und diese ÖGD-Professuren das …	"And it is beneficial when health authorities regain staffing capacity and are empowered to act actively, but it is equally important that a certain portion of resources goes into these managerial functions. And a crucial aspect of these managerial functions, in my view, includes the public health service (PHS) professorships. These PHS professorships must be endowed positions with direct access …
4.11		Other	This code summaries all information which could no be sorted into other codings. This includes e.g. descriptions about other, foreign training programmes.	5	"There's a couple of examples like I can all send to you. So there is, what I'll try to get for you, is that the job descriptions for various public health roles in England. This is standardised. So there's a core set of competencies in each one of things that might be a guide for you actually to look at. On the Health Information side, we are using that framework of knowledge creation, knowledge…	"There's a couple of examples like I can all send to you. So there is, what I'll try to get for you, is that the job descriptions for various public health roles in England. This is standardized. So there's a core set of competencies in each one of things that might be a guide for you actually to look at. On the Health Information side, we are using that framework of knowledge creation, knowledge…

## Sheet: legend
Legend
ID	Unique identifier for each data entry in terms of quotes.
Level 1	Primary thematic category
Level 2	Secondary thematic level within Level 1.
Short decription / definition	Brief explanation or clarification of the themes or concepts under Levels 2.
Frequency	The number of times level 2 codes occured in the data.
Selected exemplary text passages	Illustrative quotes or excerpts from interviews conducted in both English and German, with all identifying information removed and sensitive or irrelevant parts replaced with [...].
Translated selected exemplary text passages	English translations of the selected passages, if originally in German.

## Sheet: Gegenüberstellung Zitate
Alte ID	neue ID	Zitat
ID01	ID1.1-1	Ja, es gibt ja ganz unterschiedliche Trainingsinhalte. Wir haben eigentlich ziemlich viel schon was wir anbieten und auch viele Kolleginnen und Kollegen die das sehr gerne machen, natürlich ist das nicht unser Hauptmandat und darf (…) Wir haben für den ganzen Bereich auch eigentlich nicht sehr viel personelle Ressourcen, also über Jahre hinweg war das eigentlich mehr oder weniger ein Privatvergnü…
		Und natürlich muss der ÖGD auch seinen Teil machen und das ist, finde ich, ist deutlich schwieriger, je stärker man auf die kommunale Ebene runterkommt, desto schwieriger ist es für Leute mit einem interdisziplinären Hintergrund da Fuß zu fassen. Also sogar schon für Tierärzte, Biologen, Apothekerinnen und Apotheker, Psycholog:innen ist das schon schwierig, da einen Job zu finden, der entsprechen…
		Eigentlich ist ja die Stärke von Public Health im Großen, ist ja auch die Interdisziplinarität und die Vielfalt und es gibt also ganz große Breite an unterschiedlichen Hintergründen und diese sollten auch die Möglichkeit haben im ÖGD reinzukommen und haben ihre Berechtigung und Wirkungsfähigkeiten. Also deswegen würde ich das nicht so sehr einschränken. Auch die Reihenfolge der Qualifizierung ist…
		Das ist das eine was wir versuchen, das andere ist was wir versuchen ist, oder überlegen, ist das wir vielleicht Module zusätzlich auch öffnen könnten [...] - wir natürlich auch überlegen: O. k., manche durchlaufen das ganze Programm und alle Module und zusätzlich können sich Einige nach Interesse oder Vorqualifikation oder sowas für das eine oder andere Modul dazu schalten, dann kriegen sie natü…
		Ja, sie könnten natürlich mitarbeiten, wenn wenn eben die Personaldecke entsprechend wäre und man auch die Möglichkeit hätte den Leuten danach besser, also nach einer Qualifizierung, nach einer Wissenschaftlichen, besseres Gehalt auch anzubieten, was auch wichtig wäre, dann könnten sie das natürlich fördern, dass ihre Mitarbeiter in Kooperation mit akademischen Stellen eben wissenschaftlichen Pro…
		Sprachkenntnisse brauchen wir natürlich auf der internationalen, nationalen Ebene, ganz wichtig. Trainingskompetenzen sind uns wichtig, damit die die weitergeben können, interkulturelle Kompetenzen. Aber sonst kann ich das jetzt nicht einschränken, für den ÖGD insgesamt. (ID01) ->3.4
		Ja also das, das ist vielseitig. Zum einen bringen die natürlich Kompetenzen mit, die im Medizinstudium, das kann ich auch sagen, weil ich Medizin studiert habe, zunächst nicht primär gelehrt werden: nämlich die ganze gesellschaftswissenschaftliche Perspektive und der ÖGD ist eben NICHT für die Individualmedizin zuständig, in erster Linie, sondern für die Bevölkerungsmedizin und der Bevölkerungsb…
ID12	ID1.1-2
		Genau, da ist für mich natürlich die Ausgangssituation erst mal, dass ich es in der Ausbildung verankere auch, also nicht nur in der medizinischen Ausbildung, sondern das Studierende auch mit dem Öffentlichen Gesundheitsdienst in Kontakt treten. Das halte ich für wichtig, auch wenn man interdisziplinär denkt, dass der öffentliche Gesundheitsdienst hier auch verankert ist, schon allein deshalb, we…
		ja, also ich glaube das Entscheidende ist natürlich erst mal eine methodische Qualifizierung, also das klar ist, welche Methodik muss angewandt werden, dass hier eine Schulung stattfindet. Und es ist ja letztlich auch unser Ansinnen mit dieser Abordnung an die Universität [...], das die befähigt werden in dieser Zeit, in der Regel ein Jahr oder länger, auch wirklich Forschung dann konkret durchzu…
		Da könnte der Austausch so sein, das Master-Studierende, Personen die promovieren wollen, natürlich auch in diese kleineren Ämter gehen können und gleichzeitig auch eine Begleitung von einem Lehr- und Forschungsgesundheitsamt erfolgt sodass auch dort in diesen Ämtern Forschung betrieben werden kann. Aber gleichzeitig natürlich auch das wissenschaftliche, fachliche Know-how gegeben ist, auch als M…
		[...] die haben ja die sogenannten Brückenprofessuren zwischen dem [ÖGD] und verschiedenen universitären Strukturen. Das ist etwas, was wir uns auch vorstellen könnten hier in so eine Richtung zu gehen, muss natürlich die Politik mitspielen. (ID12) ->4.10
ID11	ID1.1-11	Also man braucht natürlich die Leitungen der Gesundheitsämter und auch der Städte im Endeffekt, die das mit unterstützen, denn das ist schon zeit- und arbeitsintensiv. Und momentan habe ich so ein bisschen das Gefühl, das ich zwei Jobs mache, das ist auch nicht schlimm, ich mache das beides gerne. Aber man muss sich dann schon sehr gut organisieren um auch den Vorgaben, die dieses Programm gibt g…
		Eine Sache, die ich auch sehr hilfreich finde ist (…) denn ich bin noch so (…) mein Baujahr ist nicht ganz so jung mehr und bin noch relativ analog groß geworden und es werden da eben auch verschiedene digitale Tools zur (…) Gruppenarbeit oder Lehre vorgestellt und das finde ich auch sehr sehr hilfreich, da so ein bisschen die Berührungsangst vielleicht zu verlieren oder das einfach viel selbstve…
		Also man kann natürlich Master in Epidemiologie auch an anderen Universitäten machen und dann ähnliche Fertigkeiten im Bereich von Statistik usw. erwerben, aber was ich [an dem postgraduierten Programm] so gut finde ist, dass es eben darum geht dieses Wissen auch für die Tat zu nutzen. Also das es nicht darum geht, irgendwo an einer Uni zu bleiben und nur noch Studien zu designen und Leute zu ber…
ID044	ID1.1-44	Also ich denke, wir sollten die Gesundheitsämter (...) Achso, ich muss vorausschicken, [bei uns]ist die vierte Qualifikationsebene, also die akademische Berufsebene auf universitärem Niveau, bislang an den Gesundheitsämtern weitestgehend der ärztlichen Profession vorbehalten. Und da will ich ganz klar ein Petitum für eine Öffnung sagen. Das will ich sagen. Also wir haben Aufgaben in einem Gesundh…
ID08	ID1.1-8	Ja, natürlich grundsätzlich schon. ABER: So wie der ÖGD, der real existierende ÖGD außerhalb von solchen Städten mit Praxismodellen, wenn die da hin- und herwechseln können, dann bin ich mir sicher 90 % werden sagen mh, dann doch lieber Uni" wenn sie dann endgültig irgendwo bleiben wollen. D. h., Sie müssen gleichzeitig natürlich den ÖGD auch attraktiv machen, worüber wir schon sprachen. Sie müss…
		Was Sie brauchen, sind irgendwie Leute (…), oder was die Leute brauchen, das sie, auch das habe ich schon so ein bisschen gesagt, die brauchen einerseits irgendwo eben diese Strukturkenntnisse vor Ort, sie müssen irgendwo eine Idee davon haben, wie das dann in der Praxis tatsächlich funktioniert, das ist auch nicht über Lehrbüchern, oder darüber das irgendein Prof einem da dann erzählt wie die We…
		D.h. sie brauchen gleichzeitig motivierte Leute, die dann eben wie gesagt natürlich dort auch Geduld mitbringen, ja, weil der ÖGD wartet da normalerweise vor Ort nicht drauf, dass er neu erfunden wird, sondern da müssen Sie schon dicke Bretter bohren. (ID 08) -> 3.5
		Was Sie brauchen, sind irgendwie Leute (…), oder was die Leute brauchen, das sie, auch das habe ich schon so ein bisschen gesagt, die brauchen einerseits irgendwo eben diese Strukturkenntnisse vor Ort, sie müssen irgendwo eine Idee davon haben, wie das dann in der Praxis tatsächlich funktioniert, das ist auch nicht über Lehrbüchern, oder darüber das irgendein Prof einem da dann erzählt wie die We…
		Also das wäre sicherlich etwas, was ÖGD-intern extrem hilfreich wäre natürlich, weil diese ja die Welt der Wissenschaft ist sicher von einer Landesbehörde oder Landesoberbehörde oder vom RKI, weniger weit weg, deutlich weniger weit weg, als von der Kommune und dann wäre (…), könnte man diese Distanz sozusagen auch verringern. (ID08) ->4.7
ID10	ID1.1-10	Und ich glaube generell, was die Ausbildungsstrukturen angeht, sind so die Punkte, die glaube ich immer wieder genannt werden, ist das es offener gestaltet werden sollte, weniger hierarchisch wenn man drin ist, aber vor allem auch offener für verschiedene Berufsgruppen, um überhaupt in den ÖGD zu kommen, um eben dort eine entsprechende Ausbildung zu kriegen oder eine Weiterbildung. Also immer wie…
		[...] das glaube ich wenn man wirklich Public Health Forschung im ÖGD verankern will, ist es glaube ich das allerbeste Argument, um auch gleichzeitig dieses Problem der fehlenden Interdisziplinarität anzugehen. Weil Public Health Forschung ist einfach wirklich nicht die Domäne von Mediziner:innen, sondern ist eben, einfach ein Bereich, der von (…), bestimmt auch Mediziner:inen aber eben vor allem…
		Bereitschaft auch hier zu interdisziplinären Zusammenarbeit und der Einbezug auch von Personen mit Expertise im Bereich Wissenschaftskommunikation weil wichtige Erkenntnisse von ÖGD-Wissenschaft auch an die Politik und die Bevölkerung kommuniziert werden sollten. (ID10) ->3.4
		Und was ich glaube ich auch nicht schlecht finde, ist (…) oder zumindest die Möglichkeit, dass man auch internationale Erfahrung einbringen kann. Ist glaube ich für die Wissenschaft generell immer wertvoll und das es zumindest keine Hürde ist, wenn man jetzt z.B. Teile des Studiums im Ausland gemacht hat, z.B. den Public Health-Master im Ausland, dann sollte das zumindest keine Hürde sein, die (……
		Dann, dass die Ausbildung, wenn man jetzt wieder an den Facharzt öffentliches Gesundheitswesen denkt, einfach relativ starr ist und schwierig im Ablauf, insofern, dass man sich selber organisieren muss - wie kriegt man welche Teile zusammen. Ist auch mmer noch sehr kliniklastig, das wird oft kritisiert. Und ja, eben auch da wieder; zu eng auf den ÖGD und auf Deutschland fokussiert, nicht wirklich…
		Ich glaube, was wirklich toll wäre, das geht zwar wieder zurück auch zu Mediziner:innen, aber, das was ich schon seit Jahren so wichtig fände, wäre es die Möglichkeit gibt medizinische Doktorarbeiten im ÖGD zu machen. [...] Auch das wäre glaube ich ein win-win-Situation für alle Beteiligten, wenn man sich(…), also so klar, man braucht jemanden der das betreut und der muss irgendwie auch die entsp…
		Aber in einem strukturierten Rotations- und Weiterbildungsprogramm gibt es eigentlich überhaupt keinen Grund es auf Menschen mit medizinischen oder public Health Abschluss zu beschränken. (ID10) ->4.6
		Und ich glaub, dass diese praktische Erfahrung und diese Einblicke wahrscheinlich wirklich ganz essenziell sind, um zum einen Leute auf Ideen zu bringen und dazu zu inspirieren, was kann man machen, aber eben auch frühzeitig klarmachen: Okay, wo sind irgendwie die Grenzen, wo sind die Schwierigkeiten, welche weiteren bürokratischen oder datenschutzrechtlichen Sachen müssen wir berücksichtigen, we…
ID05	ID1.1-5	Das müsste vollkommen klar sein, dass es ein Teilbereich in der ÖGD-Ausbildung für jeden geben muss, der Public Health beinhaltet, um die Sinne zu schärfen. Dass das was wir tun, dazu beitragen muss, sich weiterzuentwickeln und nicht nur auf Verwaltungsseite den nächsten Haushalt zu sehen, sondern in 5 oder 10 Jahresschritten zu denken und seine Daten überregional preiszugeben.(ID05)
		[...] das ist auch gerade im Umbruch, weil die Finanzierung geändert werden soll, mit entsprechend weiteren Finanzierungsstufen, die auch eine Ausbildung des ÖGDs da sehen. Aber glauben Sie mal nicht, dass das initial war, dass, es war dann in der Verhandlung tatsächlich auch so, dass „wir brauchen ja Geld, die Finanzierung stimmt nicht mehr, wir haben ja Leute ausgebildet und das wollen wir auch…
		Also derjenige muss eine gewisse Kommunikationsfähigkeit haben hinsichtlich der Bedeutung der Datenerhebung und Datenanalyse und dem Berichtswesen, was dem ÖGD natürlich fehlt. (ID05) -> 3.4
ID008	ID1.1-08	Das ist total eine total untypische Biografie natürlich für eine Uni. An der Uni haben sie andere Biografien und die müssen ein anderes Leben leben um an der Uni zu landen und das ist gleichzeitig aber natürlich so, das der ÖGD eine universitäre Anbindung natürlich eher will, beispielsweise medizinische Fakultäten gegenüber Hochschulen für angewandte Wissenschaften - das sind ja doch klare Status…
ID14	ID1.1-14	Nr. 1 ganz viel Transparenz oder Strukturierung sag ich jetzt mal, weil man häufig als junger Mensch, besonders wenn man nicht Medizin gemacht hat und nicht einfach einen Facharzt machen kann in Anführungsstrichen, dann da steht und gar nicht weiß, wie es weitergehen könnte. Man hat Lust, aber weiß nicht, wo man ansetzen kann. Also irgendwie Transparenz und Strukturierung von klar aufgezeichneten…
		Man könnte ja auch einfach sagen: Menschen, die zu uns kommen haben dann irgendeine Art wie Public Health Identitäts-stiftende gemeinsame Programme. Was weiß ich, alle Menschen die in 2021 im ÖGD angefangen haben zu arbeiten werden eingeladen- zum Beispiel nur innerhalb des eigenen Bundeslandes, das sollte machbar sein, oder noch regionaler aufgeschlüsselt. Einmal gibt es so eine Art gemeinsames …
		Teambuilding, berufsübergreifend, aber eben auch mal besprechen, was heißt das denn überhaupt für uns, im Amt zu arbeiten, warum machen wir das, warum sind wir hier? Und es kann dann ja okay sein, bestimmte Gründe zu haben, aber es kann dann auch mal die Möglichkeit sein für diese Menschen, andere Motivatoren zu entdecken oder diese Identität zu entwickeln. Was heißt überhaupt Health in all Polic…
		Also wie gesagt, ich bin ein Freund davon, dass man in der Mehrheit der Fälle mit beiden Beinen im ÖGD steht und on top quasi Forschung lernt. Sei es durch Rotation oder einzelne Kurse. Weil man dann viel selektiver und sinnvoller Forschungskompetenzen erlernen kann, die man auch wirklich tagtäglich braucht. Hoch fortgeschrittene statistische Modelle braucht man ja meistens in der Kommune eher we…
		Nr. 1, wenn wir mal beim ärztlichen bleiben, man könnte ja einfach mal den Facharzt ÖGD vielleicht aufteilen. Also ich verstehe den Sinn und wir brauchen Ärzte, die klinisch sind. Gar keine Frage, die brauchen wir für ganz viele Arbeiten: amtsärztliche Gutachten, Versorgung von Menschen ohne Krankenversicherung, wie auch immer, man braucht sie an ganz vielen Punkten im ÖGD. Aber wir brauchen ja a…
		Ich persönlich bin ein ganz großer Freund von diesen praxisnahen Trainingsprogrammen, sowas wie das PAE zum Beispiel. Was es ja in verschiedensten Formen geben könnte für so viele verschiedene Bereiche im ÖGD. Weil man da als jemand, der mit beiden Beinen im ÖGD steht, quasi obendrauf noch die wissenschaftliche Seite kennenlernt, beschnuppern kann, Methoden erlernt etc. Ich glaube andersherum, al…
		Je nachdem welches der Probleme wir meinen, gibt es verschiedene Lösungen. Eines der offensichtlichsten logischerweise Personalrotationen. Dass man sowohl die Arbeitsrealität vor Ort kennt, als auch dann einschätzen kann, ob die Sachen umsetzbar sind und zum anderen aber auch, dass man sie persönlich kennenlernt natürlich. (ID14) ->4.7
		In unserem Mentoring-Programm machen wir das ja auch. Es muss ja nicht immer jemand sein, es sollte auch nicht immer jemand sein, der schon viel zu weit vor einem ist. Also diese leichte Steilheit oder wie kann man das nennen, nur ein bisschen über einem in der Karriereleiter ist manchmal sogar hilfreicher, weil die Person weiß, wie man sich in der heutigen Zeit verhalten muss, um voran zu kommen…
		Merkt man schon am Namen Public Health und ÖGD. Kennt man ja auch diese ganzen Themen, beim Facharzt z.B. oder auch Professuren im Bereich ÖGD, gar keine Frage, wo sich ja dann manchmal auch eben die Public Healther - ein bisschen aus der Nähkiste gesprochen - querstellen, weil die dann sagen, wir brauchen doch nicht noch einen Facharzt oder Professor für ÖGD, wir haben doch schon Professor in Pu…
ID02	ID1.1-2	Das klingt vielleicht sehr abstrakt. Ich glaub meine Hauptbotschaft ist das nicht mal eine Summers School: Eine Woche Einführung in die Epidemiologie sondern ich glaube, es ist was, was sich durchziehen muss und was ähnlich wir das auch in unserem Studiengang ja auch machen, was dann glaube ich auch richtig eingeübt werden muss. Also, was mehr ist als nur: Ich habe da so ein Seminar, habe dann no…
		Ich habe auch die Coronapandemie als Beispiel genommen - ich habe gesagt: In den Gesundheitsämtern, die Kompetenzen die man braucht sind keine ärztlichen Kompetenzen. Weil die Gesundheitsämter haben nicht geimpft, die haben auch keine kranken Menschen behandelt. Ja, wenn's gut war haben die Pläne gemacht, Strategien entwickelt, haben Nachverfolgung gemacht, haben Management gemacht. Alles Sachen,…
		Da muss ich schon auch ein Grundverständnis dafür haben, wie kann ich denn ich nenne es jetzt mal Ministudien" machen. Das müssen ja keine dreijährigen Studien sein, aber oder wie interpretiere ich das jetzt überhaupt wenn irgendwo mal drei Fälle von irgendwas auftreten. Da muss ja relativ schnell sagen, o. k., das es jetzt wahrscheinlich, dass ist noch im Zufallsbereich, das ist vielleicht ein M…
		Als ich kenne die Ausrede, dass man sagt ein kleines Gesundheitsamt mit fünf Leuten, die brauchen Ärzte, weil die müssen ja auch noch Röntgenbilder machen und impfen. Das können die alles nicht. Einverstanden. Aber wenn der 180 Leute sind. Ich habe auch die Coronapandemie als Beispiel genommen - ich habe gesagt: In den Gesundheitsämtern, die Kompetenzen die man braucht sind keine ärztlichen Kompe…
		Also ich muss muss nicht ausführlichst ÖGD-Themen im Studium haben. Das wäre natürlich günstig, aber das brauche ich nicht als Vorbereitung um im ÖGD zu arbeiten. Das, was ich dafür brauche, das kriege ich in einem Public Health-Studium. (ID02) ->4.2
ID20		It is frameworks that need to be applied to be useful, right? _x000D_ Yes, I think so that it has to be applied or included, it is not enough just to give people the knowledge and believe that they will do the rest. They need to know how. (…). (ID20)
ID09		Dann hilft es immer woanders hinzugucken, in andere Bundesländer oder ins Ausland, im Gesundheitsbereich nicht so, weil dann immer alle sagen, das funktioniert hier nicht. Aber zum Beispiel was wir gesehen haben in England ist, dass es jetzt sogenannte Fachregister gibt. Du kannst zum Beispiel, wenn du gut in Gesundheitsförderung bist, dann ist dem so, aber du kannst das nicht nachweisen. D. h., …
		Und dann sind da noch ein paar Bereiche, die GBE, kommunale Planung, wenn ich die im Gesundheitsgesetz habe - da kann ich PH-Absolventen gebrauchen. Dann gibt es nicht für jemanden zum Beispiel mit Bachelor in Public Health. Die könnte ich im Gesundheitsamt auch ganz gut gebrauchen, ich muss nicht einen Master haben, weil die wollen dann alle Konzepte machen, aber die wollen nichts mehr umsetzen.…
		Ich brauche einmal Soldaten, ganz normale, die abarbeiten. D. h. für diese medizinischen Sachen brauche ich medizinisches Fachpersonal, wenn es, ja das ist relativ wenig, oder ich source es out, kommt ja immer darauf an, welche Aufgaben da sind. Ich kann auch ein GA ohne Ärzte - führen kein Problem. Das hängt von den Aufgaben ab, je nachdem welche Aufgabe bleibt. Und da geht es also operationale …
		D. h., man müsste sich noch einmal jetzt angucken, was die Ausbildungsinhalte für den Facharzt sind und da hast du einen Hebel bei den meisten, die Hälfte wird anerkannt von Public Health Kursen oder sowas oder wenn man die zusammenmacht oder sowas. D. h., wenn man dann so eine Art überlappende Kreise hätte, man macht die Monate ein paar Module zusammen, dann könnte man darüber noch ein paar mode…
ID04		Aber eigentlich sind alle Einheiten, die wir haben, also ausnahmslos alle, haben auch in der Leitungsebene Personen, die durchaus in der Lage sind, hochklassige Forschung zu betreiben und die dann auch ohne jetzt Antrieb und auch ohne formale Finanzierung eine Art Qualitätssicherung des laufenden Geschehens machen und darüber auch publizieren. Es sind auch eine ganze Reihe habilitierter Kollegen …
		Also da hatten und haben wir noch die Hoffnung, dass dieses Angebot einer begleitenden Qualifikation auf Masterlevel in Public Health die notwendigen wissenschaftlichen Voraussetzungen schafft. Also wir hatten das in unserem Bundesland ja so gelöst, dass dieser Weiterbildungskurs, dieser Amtsarztlehrgang im bestimmten Umfang anerkannt wird für einen zeitgleich möglichen Master in Public Health mi…
		Also ich bin ja seit knapp, ja das ist schon lange, schon knapp 20 Jahren jetzt tätig im Amt, und wir stellen sehr gerne eben Mitarbeiter ein, die auch eine Zusatzqualifikation im Bereich Public Health haben. Master of Public Health oder auch Master of Science in Medical Process Management oder solchen Dingen haben. Aber das ist uns wichtig, um diese theoretischen und forschungspraktischen Skills…
		Und es ist schön, wenn die Gesundheitsämter personell wieder Kapazitäten bekommen und in die Lage zur (...) zum aktiven Handeln versetzt werden, aber es ist genauso wichtig, dass ein gewisser Anteil der Ressourcen in diese Steuerungsfunktionen geht. Und zu diesen Steuerungsfunktion da gehört eben ganz wesentlich für mich die ÖGD-Professuren dazu. Ganz ganz zentral. Und diese ÖGD-Professuren das m…
ID03		Und wo es das auch gibt ist im Rahmen zum Beispiel im Rahmen des Masters of Public Health in der Schweiz, da haben wir immer wieder Anfragen Masterarbeiten zu betreuen, die dann aus der Praxis und zum Teil auch ÖGD Praxis kommen. Also das jemand sagt: ich bin hier im Schulärztlichen Dienst, ich mache meinen Master und ich möchte gerne das beforschen. Dann wird das mitbetreut. Also es gibt schon v…
		Public Health ist interprofessionell, wir brauchen verschiedene Perspektiven, gar kein Thema. Aber jetzt denke ich ÖGD, wenn ich jetzt wirklich im ÖGD bin, dann machts schon Sinn, das ich (…) ich meine die Schnittstelle ÖGD Gesundheitsversorgung ist bei uns zumindestens ganz klar gegeben und dann macht es finde ich immer Sinn, wenn jemand auch aus der Perspektive weiß, was heißt das eigentlich Pf…
		Wir haben hier (…) einen Facharzt [...] da bereiten wir Fachpersonen, Fachärzte und -ärztinnen vor. Einerseits für die Forschung, andererseits für die Arbeit im ÖGD. Welchen Weg sie dann einschlagen ist dann ihre Entscheidung aber sie sind für beides qualifiziert. Und wo es (…) es hapert daran, dass wir zu wenig Ausbildungs- also Weiterbildungsstellen haben, aber (…) insofern ich ist das schon de…
		Also ich persönlich würde sagen, es braucht einen Master of Public Health. Das wäre für mich der richtige Anspruch an eine Stelle, die wissenschaftlich im ÖGD arbeiten möchte. Ich mache mich immer stark dafür, dass es ausreichend Personen braucht, die aus dem Gesundheitswesen kommen. Ob das jetzt ärztlich, oder Pflege oder andere Gesundheitsberufe sind, aber die Einblick haben in das Gesundheitsw…
ID17		Ja, was Sie gerade ansprachen, tatsächlich auch die Qualifizierung, als das man vielleicht niedrigschwelliger die Qualifizierung, Aus- und Weiterbildung von Mitarbeiterinnen und Mitarbeitern des Öffentlichen Gesundheitsdienstes über die Public Health Institute mit abwickeln könnte. Da denke ich jetzt aber wiederum politisch so ein bisschen und stelle mir vor, wie da die Abgrenzung wäre zu [andere…
		Welche Kompetenzen erwarte ich von diesen Personen – Politikverständnis, Verständnis in Verwaltungsrecht. Einfach nur um Einzuordnen wie der ÖGD funktioniert, damit man auch besser definieren kann, was sind die Bedarfe, was sind die Herausforderungen. (ID17) ->3.10
ID13		Das andere Thema ist ganz sicher, sage ich mal, Designs und Evaluation. Also wenn ich irgendwelche Maßnahmen implementieren möchte im Bereich des ÖGDs, wenn ich etwas plane, wie ich schon bei der Planung der Maßnahme die Evaluation mitdenken könnte und müsste, das ist natürlich anspruchsvoll. Da wäre auch die Frage, nochmal weg vom inhaltlichen, inwiefern Sie bei der Qualifikation auch (…) inwief…
ID06+07		Und auch wenn Amtsärzte vielleicht nicht selber Gesundheitsberichte machen, aber sie sollten sie lesen und verstehen können, um daraus Schlussfolgerungen ableiten zu können. Was braucht es an Maßnahmen in meinem Zuständigkeitsbereich, sei es jetzt auf kommunaler Ebene oder auf Landesebene.C: Und auch was die Datenerhebung natürlich betrifft, dass da eine gewisse Unterstützung und Mitwirkung viell…
		Also wie ich schon angesprochen habe, ich denke das Wesentlichste wäre, aus meiner Perspektive, dieses was ist der Unterschied zwischen Individualmedizin, was ich 5 Jahre, 6 Jahre lang im Studium gelernt habe, was ich im Turnus - sozusagen die praktische Ausbildung bei uns - was ich dort gelernt habe und was ist der Unterschied und was bedeutet es mit einem bevölkerungsmedizinischen Ansatz an die…
		Und muss man auch sehen ist(…) sozusagen wenn man einsteigt in den Öffentlichen Gesundheitsdienst als es fällt Mediziner:innen extrem schwer, weg von diesem individualkurativen Gedanken zu kommen, hin zu einem bevölkerungsmedizinischen Denken. Also wir haben uns eine zeitlang [...] auch sehr viel mit Health Impact Assessment beschäftigt und da auch immer wieder so eine Art Schulungsworkshops und …
		Natürlich soll (…) aus meiner Rolle jetzt kommend, auch ein bisschen in Gesundheitskompetenz der Bevölkerung einwirken zu können. Ich glaube als ÖGD könnte man da sehr gute Funktionen haben, das man auch mit z.B. Schulärztinnen und Schulärzten zusammenarbeitet. Oder mit der betrieblichen Gesundheitsförderung in Betrieben, das man schaut, das man ja so in die wirklich gesamte Bevölkerung hineinkom…
ID15		Das ist die Wissenschaftsseite und die Praxisseite und das ist das, was mir oft fehlt bei Personen, die eine Begeisterung mitbringen für den Public Health Bereich, dass die Praxisseite fehlt. Also wie funktioniert das deutsche Gesundheitssystem. Wie funktionieren hier Meldewege? Wie funktionieren Entscheidungen? Ich label es einfach mal so „Verwaltung“, also dass dieser Verwaltungsbereich einfach…
		Und ich glaube, eine Person, die halt gut an diese Schnittstelle arbeitet, ist gut als Evidence-User ausgebildet und die Person ist gut im ÖGD ausgebildet, also sie versteht, wie dieser Apparat tickt und funktioniert. Ich glaube, das sind beides super wichtige Erkenntnisse. Es gibt diese Broker-Srukturen, wenn es um Evidenzinformationsvermittlung geht, also von der Wissenschaft in die Praxis, ich…
		Da brauchen wir aber praktisch für das kommunale Gesundheitsamt Leute, die wissenschaftlich arbeiten können, die wissenschaftlich Daten auswerten können. Und das halt auch weiter kommunizieren. Und was mir oft geholfen hat für die Arbeit zu unterscheiden Evidence-Users und Evidence-Generators. Personen, die in der Lage sind, Evidenz zu generieren und die Evidenz zu lesen und zu nutzen. Und ich gl…
		Und ich glaube, eine Person, die halt gut an dieser Schnittstelle arbeitet, ist gut als Evidence-User ausgebildet und die Person ist gut im ÖGD ausgebildet, also sie versteht, wie dieser Apparat tickt und funktioniert. Ich glaube, das sind beides super wichtige Erkenntnisse. Es gibt diese Broker-Srukturen, wenn es um Evidenzinformationsvermittlung geht, also von der Wissenschaft in die Praxis, ic…
		Also wir machen zum Beispiel eine Reform von der Art und Weise wie der ÖGD-Facharzt aufgebaut ist. Und er beinhaltet einfach Uni-Forschung und er beinhaltet Praxisanteile. Jetzt, wenn jemand einen Facharzt machen möchte im Öffentlichen Gesundheitswesen muss er - je nach Bundesland ein bisschen abhängig - aber so zwei Jahre plus minus ins Gesundheitsamt und drei Jahre plus minus in die Klinik. Und…
		Ich könnte mir vorstellen, was eine Sache fördern könnte, wenn man eine stärkere Verknüpfung hinbekommt, also zum Beispiel, ich finde so PhDs ganz spannend. Also zum Beispiel jemand aus dem kommunalen Gesundheitsamt macht eine Forschung an der Uni an dieser Schnittstelle zwischen beiden Akteuren mit einer Betreuung aus dem kommunalen Gesundheitsamt, aus der Landesgesundheitsinstitution und einem …
		Ich könnte mir vorstellen, dass einfach die Interaktionen zwischen diesen beiden Blocks einfach stärker da sein müsste. Also ein Block ÖGD in Deutschland auf Bundes-, Landes- und kommunaler Ebene und die Unis auf der anderen Seite. Und teilweise aber noch mal der ÖGD auf Bundesebene, also das RKI, das schön vor sich hin forscht und auch sehr gute Arbeit macht, aber zum Teil ein bisschen abgehoben…
ID18		Also ich glaube die Menschen gibt es an und für sich, also [hier], wir haben ja viele Public Health Absolvent:innen, die statistisch methodisch sehr gut ausgebildet sind. Was denen so ein bisschen fehlt ist das Praxisverständnis, das könnte man aber zum Beispiel auch im Rahmen des Bachelor- oder Masterstudiengangs könnte man auch nochmal über längere Hospitationszeiträumen nachdenken. (ID18)
		Ein wichtiger Punkt, da bin ich aber noch nicht so richtig weiter oder weiß noch nicht, wie ich mir das wünsche, ich könnte mir auch Splitting-Stellen zwischen Uni und Gesundheitsamt vorstellen. Zum Beispiel im Rahmen von Promotionen. Das man zur Hälfte beim Gesundheitsamt angestellt ist und zur anderen Hälfte bei der Uni und so in Persona einen Transfer dann auch hinkriegt. Das wäre aus meiner S…
ID22		Also ich glaube sie können da nur tätig sein, wenn sie eben beide Seiten kennen und verstehen. Weil sie, also zumindest so wie der ÖGD in Moment noch aufgestellt ist, muss man dafür glaube ich auch Verständnis haben. Also wie das funktioniert und wo man da eingebunden ist, dass sie immer die gesetzliche Grundlage haben, nach der sie fragen müssen, die ist die Grundlage für ihr Handeln. Und ich gl…
		Gleichzeit würde ich denken, dass auch die anderen Kolleginnen und Kollegen im Öffentlichen Gesundheitsdienst, neben der Tatsache, dass die Regelaufgaben ihre Arbeitszeit eigentlich komplett in Anspruch nehmen, man da sicher auch nochmal einen Wandel hin bräuchte zu mehr (…) also auf welcher Grundlage will ich meine Tätigkeit tun, also bin ich überhaupt in der Lage Studien zu lesen, sowas zu beur…
		Und dazu brauchts dann bestimmt ähnliche Strukturen, wie sie in den anderen Bereichen auch schon da sind und da kommen wir dann zu diesem Thema, was der Pakt ja jetzt auch fordert, dass man eben ggf. Professuren an den Universitäten braucht, bisher vertreten wir unser Fach nicht. Das wird an den Universitäten, da wo der Nachwuchs ausgebildet wird, nicht von uns selbst vertreten und solange das na…
ID16		Das ist letztendlich die Fähigkeit, mit anderen Kaffee zu trinken, also die Fähigkeit, Kontakte zu knüpfen, in einer wertschätzen Weise, sodass man miteinander über Themen sprechen kann und dann auch vielleicht inhaltliche Differenzen auf der Sachebene lokalisieren und diskutieren kann. Also die Fähigkeit dann auch zwischen politischer Ebene und Sachebene zu unterscheiden. Es gibt ja nun im Umfel…
ID19		I think there's something about, possibly less important, but something about understanding, a competency about understanding the context of the what you’re working. So, it's not just about science but it's about population, politics, environment, all those you know that Dalgreen and Whiteheads determinants model. But, translated as a, you know, knowledge part for people working in public health.…
		There's a couple of examples like I can all send to you. So there is, what I'll try to get for you, is that the job descriptions for various public health roles in England. This is standardised. So there's a core set of competencies in each one of things that might be a guide for you actually to look at. On the Health Information side, we are using that framework of knowledge creation, knowledge …
ID21		Yeah, so we have in each region of Public Health training scheme, so they are specialty registrars, and they work (…) in their training their (…) most of the training is assigned to local authority, public health department or public health people in the local authority, for their training and they do it a bit like they work with what was formally Public Health England, on kind of prevention type…
ID24		It's not that there was none. No, there was some structure but I could have, I would have benefited more, especially when you're working a lot of home, it's very important that you have something to hold on to between brackets, it's not matter of life and death but it's, it would be a lot easier to have something that you can rely on. So, I have a tutor or mentor within municipality, and she is g…
